# Supplementary material for: Real-time prediction and adaptive adjustment of continuous casting based on deep learning
Source: Commun Eng. 2023 Jun 7;2:34. doi: 10.1038/s44172-023-00084-1 (PMC10955886; doi:10.1038/s44172-023-00084-1)
Supplement: Supplementary file 3 — Supplementary Data 1 [file 44172_2023_84_MOESM3_ESM.xlsx]

## Sheet: Fig 2 (a)
test data index	MAPE(%)
0	0.835043
1	0.26461
2	0.235956
3	1.35969
4	0.581443
5	0.536309
6	1.01
7	0.376344
8	1.06165
9	0.344522
10	0.400208
11	0.316395
12	0.286995
13	0.352038
14	0.255546
15	0.413269
16	0.183692
17	0.254095
18	0.227202
19	0.31471
20	0.530738
21	0.570053
22	0.697672
23	0.445402
24	0.211465
25	0.598437
26	0.619954
27	0.56324
28	0.206089
29	0.220698
30	1.29959
31	0.456527
32	0.66504
33	0.456864
34	0.332077
35	0.34784
36	0.802246
37	0.182634
38	0.191329
39	0.243866
40	0.218501
41	0.430153
42	0.422049
43	0.525995
44	0.380025
45	1.22293
46	0.217713
47	0.840082
48	0.253485
49	0.333881
50	0.448527
51	0.204415
52	0.343223
53	1.02258
54	0.56727
55	0.375687
56	0.251331
57	0.176325
58	0.295384
59	0.316862
60	0.325584
61	0.251608
62	0.199418
63	0.204549
64	0.398997
65	1.05466
66	0.212502
67	0.185899
68	0.243457
69	0.462664
70	0.214115
71	0.774706
72	0.229166
73	0.504867
74	0.345245
75	0.354934
76	0.316359
77	0.529257
78	0.430568
79	0.215268
80	0.278893
81	0.793532
82	0.590211
83	1.23854
84	0.868138
85	0.890764
86	0.202617
87	1.13928
88	0.389633
89	0.438144
90	0.309915
91	0.180209
92	0.442781
93	0.208418
94	1.07153
95	1.70581
96	0.395837
97	0.287472
98	0.354898
99	2.10858

## Sheet: Fig 2(b)
ReP temperature	DNS temperature
1784.91	1784.95
1784.75	1784.84
1784.4	1784.51
1783.23	1782.75
1783.47	1783.07
1783.51	1783.27
1764.47	1761.68
1765.79	1763.33
1768.38	1765.66
1728.44	1721.47
1731.82	1724.71
1730.73	1719.46
1570.86	1555.18
1575.84	1559.58
1506.39	1489.97
1784.38	1784.34
1784.36	1784.36
1784.21	1784.21
1754.92	1751.24
1758.34	1754.68
1763.73	1760.06
1695.28	1690.14
1697.95	1692.39
1699.38	1693.95
1642.11	1632.98
1644.05	1634.6
1627.43	1616.02
1525.84	1511.37
1529	1513.93
1461.49	1445.92
1727.01	1727.76
1740.03	1738.64
1759.1	1758.05
1549.7	1544.42
1551.48	1545.69
1557	1549.96
1582.22	1574.08
1583.02	1574.9
1579.61	1570.81
1505.28	1498.29
1502.86	1495.54
1475.78	1468.36
1411.48	1404.89
1409.33	1402.94
1345.99	1337.66
1784.73	1784.76
1784.73	1784.68
1784.41	1784.36
1784.29	1784.37
1784.31	1784.36
1784.3	1784.19
1780.21	1780.16
1780.72	1780.7
1782.02	1781.98
1770.32	1769.51
1771.87	1770.82
1774.91	1774.63
1758.41	1757.18
1760.87	1759.03
1765.1	1764.29
1784.38	1784.36
1784.43	1784.34
1784.22	1784.12
1775.16	1774.45
1776.97	1776.14
1780.06	1779.75
1748.35	1747.02
1752.06	1750.14
1760.27	1760.4
1729.14	1727.85
1732.3	1730.94
1741.07	1740.44
1721.36	1721.93
1724.31	1724.46
1729.78	1732.12
1764.12	1764.25
1770.69	1769.27
1779.38	1778.93
1643.55	1642.49
1653.57	1651.01
1678.16	1678.91
1620.04	1617.17
1624.43	1619.94
1637.93	1636.82
1649.7	1654.83
1653.23	1658.32
1660.52	1667.22
1634.23	1638.69
1635.74	1639.67
1633.3	1639.59
1784.87	1784.88
1784.8	1784.79
1784.46	1784.45
1783.58	1783.55
1783.73	1783.69
1783.78	1783.84
1772.25	1771.58
1773.24	1772.66
1776.34	1776.14
1743.88	1742.42
1746.01	1744.2
1752.5	1750.84
1621.22	1615.34
1627.36	1619.53
1592.29	1588.76
1784.4	1784.37
1784.37	1784.36
1784.21	1784.2
1763.54	1762.69
1766.29	1765.52
1773.01	1772.52
1707.48	1705.65
1712.27	1709.32
1725.54	1724.47
1649.05	1648.06
1650.21	1649.13
1651.1	1650.22
1561.5	1561.23
1565.25	1562.99
1528.31	1530.1
1737.24	1739.19
1748.17	1748.38
1770.39	1769.93
1593.72	1596.55
1599.07	1601.07
1620.5	1621.54
1560.51	1562.77
1559.87	1562.4
1566.04	1569.24
1496.46	1498.42
1493.9	1495.09
1481.23	1484.36
1440.7	1443.61
1438.5	1440.73
1399.19	1404
1784.97	1784.97
1784.81	1784.87
1784.58	1784.51
1777.77	1776.16
1778.88	1777.57
1779.81	1779.21
1738.98	1733.94
1742.34	1737.92
1744.72	1739.24
1630.08	1608.54
1640.92	1618.12
1575.98	1554.12
1480.97	1460.1
1485.91	1465.45
1389.57	1368.17
1783.49	1783.45
1783.86	1783.84
1784.04	1784
1719.45	1710.21
1724.63	1719.26
1731.26	1726.82
1682.5	1673.06
1685.81	1677.84
1679.29	1669.36
1589.18	1569.25
1596.32	1576.08
1535.08	1513.61
1457.27	1436.48
1460.86	1440.94
1367.24	1345.66
1649.95	1657.25
1666.11	1678.32
1719.76	1728.31
1537.89	1530.18
1541.34	1532.67
1538.89	1533.33
1609.29	1597.31
1611.95	1600.35
1596.78	1584.99
1483.81	1472
1484.25	1472.99
1426.96	1412.77
1395.41	1380.19
1396.83	1382.32
1307.48	1291.17
1784.82	1784.87
1784.72	1784.78
1784.35	1784.44
1783.57	1783.68
1783.68	1783.77
1783.85	1783.94
1771.45	1771.93
1772.37	1772.72
1775.69	1776.46
1746.77	1748.51
1748.21	1749.66
1754.41	1756.39
1720.46	1724.37
1721.83	1725.69
1713.73	1727.67
1784.35	1784.38
1784.32	1784.37
1784.16	1784.2
1758.78	1759.39
1761.48	1761.86
1769.55	1771
1706.52	1711.23
1710.72	1715.64
1724.28	1728.09
1683.62	1686.85
1685.24	1687.9
1688.3	1694.16
1671.4	1677.68
1672.76	1678.7
1656.78	1668.68
1733.34	1737.59
1745.14	1746.76
1768.13	1772.23
1584.57	1594.26
1589.45	1597.05
1608.88	1623.98
1561.46	1567.59
1560.79	1566.07
1566	1574.33
1593.62	1600.96
1593.82	1600.62
1587.95	1598.51
1609.1	1617.18
1609.45	1617.26
1585.31	1600.37
1784.9	1784.81
1784.75	1784.66
1784.47	1784.26
1781.83	1781.44
1782.35	1782.02
1782.72	1782.52
1763.79	1762.25
1765.56	1764.41
1767.73	1767.36
1742.3	1738.52
1744.88	1741.58
1743.88	1742.56
1678.72	1656.62
1690.82	1667.58
1621.56	1607.07
1784.03	1784.01
1784.17	1784.09
1784.05	1783.91
1751.67	1748.57
1755.91	1753.13
1760.24	1760.21
1718.43	1713.54
1721.54	1717.95
1723.74	1721.63
1689.34	1682.61
1693.17	1685.75
1682.18	1676.75
1628.66	1615.38
1634.46	1621.76
1578.24	1566.17
1693.25	1705.25
1723.3	1726.8
1741.83	1751.76
1598.81	1595.36
1604.36	1599.81
1607.38	1608.76
1640.23	1632.35
1643.48	1635.12
1640.49	1633.76
1594.01	1589.21
1594.27	1589.47
1574.48	1570.92
1521.48	1517.83
1520.77	1517.63
1469.48	1466.67
1785.02	1784.98
1784.81	1784.88
1784.54	1784.52
1776.54	1774.7
1778.1	1776.4
1779.25	1778.12
1649.3	1627.19
1666.33	1641.7
1629.3	1606.08
1453.02	1441.2
1459.57	1447.64
1369.88	1356.48
1354.56	1340.1
1358.56	1343.94
1241.26	1225.82
1783.59	1783.51
1783.94	1783.89
1784.01	1784.04
1688.43	1683.11
1695.67	1689.82
1703.96	1697.76
1558.92	1553.06
1565.54	1560.26
1532.16	1525.52
1427.56	1418.52
1432.86	1423.95
1344.23	1334.56
1330.73	1320.04
1333.19	1323.14
1217.77	1206.76
1680.36	1681.38
1712.09	1716.37
1737.95	1742.11
1468.89	1465.65
1472.09	1467.91
1466.4	1464.58
1401.51	1404.79
1400.6	1404.03
1364.93	1367.13
1372.51	1363.37
1375.34	1366.24
1290.6	1280.46
1278.11	1267.32
1278.36	1268.2
1166.65	1156.26
1784.87	1784.8
1784.73	1784.68
1784.37	1784.33
1782.91	1782.95
1783.17	1783.21
1783.33	1783.27
1765.11	1765.24
1766.49	1767.08
1769.27	1768.94
1721.46	1722.64
1724.21	1726.71
1720.66	1722.6
1560.17	1566.11
1564.65	1572.31
1500.15	1507.41
1784.33	1784.26
1784.29	1784.24
1784.08	1784.02
1756.91	1757.57
1760.6	1761.69
1766.46	1766.03
1681.5	1684.69
1684.44	1687.72
1688.26	1688.9
1627	1630.94
1628.64	1633.51
1613.06	1617.09
1511.41	1520.13
1514.48	1524.11
1451.56	1460.46
1723.88	1726.73
1736.41	1738.97
1758.36	1756.87
1557.24	1556.61
1560.22	1560.92
1568.19	1566.44
1538.48	1539.65
1537.59	1540.41
1534	1534.65
1496.4	1498.91
1493.83	1497.35
1469.85	1472.54
1401.31	1404.91
1398.88	1403.53
1339.53	1341.82
1784.92	1784.86
1784.73	1784.71
1784.29	1784.32
1779.56	1778.73
1780.34	1779.63
1780.93	1780.51
1692.61	1701.75
1707.12	1708.3
1685.53	1700.46
1508.69	1519.6
1512.48	1524.12
1435.79	1452.24
1417.5	1426.15
1420.16	1428.88
1314.63	1327.48
1784.03	1783.97
1784.17	1784.09
1784.03	1783.96
1686.47	1687.4
1691.76	1694.1
1698.61	1709.03
1588.75	1597.23
1592.07	1599.77
1570.14	1583.79
1479.13	1491.57
1481.41	1494.93
1405.87	1424.53
1396.17	1407.79
1397.73	1409.9
1292.97	1310.03
1667.8	1675.02
1697.1	1717.02
1734.02	1740.48
1426.08	1431.79
1425.62	1431.69
1420.77	1428.24
1449.03	1456.4
1447.75	1455.37
1420.46	1431.9
1412.77	1424.92
1412.72	1425.43
1340.91	1357.69
1351.3	1362.08
1350.99	1362.42
1252.08	1265.99
1784.68	1784.7
1784.71	1784.62
1784.4	1784.32
1784.41	1784.43
1784.42	1784.41
1784.34	1784.18
1781.2	1781.09
1781.64	1781.61
1782.6	1782.38
1773.29	1772.41
1774.5	1773.79
1776.89	1776.39
1762.49	1761.11
1764.74	1763.2
1768.43	1767.21
1784.3	1784.34
1784.38	1784.31
1784.18	1784.07
1777.37	1776.43
1778.99	1778.09
1781.14	1780.5
1753.25	1751.02
1756.79	1754.94
1763.31	1762.21
1736.41	1734.68
1740.25	1738.18
1748.04	1745.92
1718.75	1717.51
1721.51	1720.74
1727.08	1726.31
1768.4	1768.77
1774	1773.25
1780.68	1780
1638.93	1634.3
1649.52	1646.82
1672.94	1668.86
1650.58	1646.4
1656.92	1652.61
1670.79	1666.67
1635.48	1635.64
1638.84	1638.52
1644.04	1644.04
1627.26	1625.9
1629.14	1628
1627.18	1626.75
1784.73	1784.77
1784.68	1784.68
1784.46	1784.36
1784.4	1784.36
1784.36	1784.36
1784.17	1784.18
1779.38	1778.96
1779.96	1779.66
1781.55	1781.12
1762.08	1760.4
1763.81	1762.09
1768.54	1766.68
1731.36	1727.42
1733.95	1730.55
1739.2	1734.31
1784.37	1784.35
1784.35	1784.33
1784.26	1784.11
1775.22	1774.07
1776.87	1776.06
1780.3	1779.5
1731.01	1726.91
1735.11	1730.7
1748.07	1743.77
1681.31	1676.68
1683.95	1680.68
1691.03	1685.87
1638.22	1635.33
1639.81	1637.3
1633.96	1629.34
1762.13	1763.56
1768.21	1769.17
1779.11	1778.57
1612.43	1606.45
1619.39	1613.09
1646.89	1643.16
1552.86	1548.26
1553.5	1549.56
1563.87	1560.09
1534.24	1532.05
1533.37	1531.59
1530.74	1528.72
1503.27	1500.68
1501.7	1499.2
1483.75	1480.5
1784.77	1784.84
1784.76	1784.76
1784.49	1784.43
1784.03	1784.19
1784.1	1784.25
1784.17	1784.18
1779.21	1779.34
1780.01	1780.1
1781.74	1781.8
1770.75	1770.04
1772.18	1771.56
1775.91	1775.74
1761.01	1758.69
1763.19	1760.7
1767.8	1766.65
1784.4	1784.38
1784.44	1784.38
1784.29	1784.19
1774.37	1773.1
1776.37	1775.24
1779.78	1779.53
1755.9	1754.17
1758.8	1757.31
1765.93	1766.43
1740.89	1738.27
1743.54	1741.34
1752.9	1751.52
1727.87	1725.13
1730.79	1728.23
1737.83	1736.64
1759.12	1756.81
1766.47	1764.82
1778.88	1778.12
1680.6	1680.94
1687.78	1688.16
1717.88	1720.2
1669	1664.94
1672.79	1668.58
1690.61	1687.58
1663.81	1658.78
1665.93	1661.22
1675.83	1671.72
1659.63	1657.75
1661.74	1659.99
1664.54	1663.1
1784.78	1784.84
1784.66	1784.75
1784.5	1784.42
1784.44	1784.33
1784.37	1784.34
1784.17	1784.24
1779.44	1779.54
1780.02	1780.09
1781.62	1782.02
1759.89	1760.82
1761.28	1762.01
1767.29	1768.73
1721.51	1722.48
1722.5	1724.58
1727.51	1733.52
1784.41	1784.38
1784.3	1784.37
1784.25	1784.18
1776.96	1776.32
1778.28	1777.68
1781.24	1781.46
1735.9	1736
1738.77	1738.85
1753.48	1754.59
1676.71	1679.09
1678.12	1680.79
1688.99	1691.01
1623.17	1628.32
1624.23	1629.11
1616.9	1625.16
1756.57	1760.48
1763.34	1765.77
1777.84	1779.5
1650	1652.3
1654.43	1655.67
1691.58	1696.42
1555.12	1555.39
1554.63	1554.73
1570.99	1571.46
1527.5	1531.75
1526.64	1529.7
1526.68	1532.17
1482.9	1489.08
1481.08	1486.06
1462.43	1469.62
1784.86	1784.89
1784.78	1784.81
1784.35	1784.47
1782.29	1782.01
1782.6	1782.4
1782.83	1782.68
1761.39	1759.77
1763.44	1761.64
1766.39	1763.92
1677.65	1672.58
1688.76	1682.93
1649.57	1645.47
1507.97	1503.79
1511.98	1507.37
1434.28	1430.49
1784.29	1784.3
1784.35	1784.32
1784.11	1784.15
1744.21	1742.2
1748.84	1747.25
1754.45	1752.43
1673.19	1669.57
1676.55	1673.35
1676.94	1674.71
1599.65	1596.1
1602.39	1598.4
1572.11	1567.34
1467.29	1463.59
1469.97	1465.66
1394.05	1390.25
1715.86	1722.15
1728.94	1733.29
1749.78	1752.82
1576.53	1574.8
1582.63	1579.14
1589.47	1584.61
1510.58	1507.03
1508.82	1505.36
1498.81	1495.18
1459.83	1459.12
1456.88	1456.28
1423.35	1422.74
1364.49	1364
1362.41	1362.08
1291.35	1289.64
1784.81	1784.8
1784.65	1784.71
1784.36	1784.36
1783.83	1783.57
1783.96	1783.69
1783.84	1783.72
1768.66	1767.74
1769.45	1768.93
1772.89	1771.61
1723.12	1720.91
1725.06	1723.36
1727.53	1724.04
1559.54	1560.91
1563.17	1565
1505.55	1506.3
1784.38	1784.28
1784.3	1784.28
1784.17	1784.07
1761.74	1761.56
1764.31	1764.3
1771.32	1769.65
1678.77	1680.6
1680.19	1682.27
1687.2	1687.11
1619.98	1621.31
1620.21	1622.36
1610.46	1610.93
1515.02	1518.83
1516.99	1521.23
1460.09	1463.35
1740.29	1739.51
1750.32	1750.67
1769.2	1766.57
1556.81	1555.34
1557.93	1557.41
1574.75	1570.26
1510.02	1509.43
1507.72	1507.83
1507.31	1505.48
1479.88	1482.17
1476.41	1479.54
1456.44	1458.36
1413.85	1418.33
1411.4	1416.62
1356.02	1359.87
1784.82	1784.81
1784.71	1784.7
1784.32	1784.35
1783.18	1782.82
1783.42	1783.09
1783.41	1783.2
1760.46	1758.05
1762.17	1759.97
1765.95	1762.09
1635.27	1631.27
1641.71	1638.6
1607.4	1599.15
1475.16	1474.09
1478.57	1477.81
1399.49	1396.29
1784.36	1784.27
1784.35	1784.26
1784.12	1784.05
1750.52	1748.86
1754.94	1752.8
1761.49	1757.85
1649.78	1646.85
1652.29	1648.93
1653.88	1647.42
1569.19	1565.54
1571.58	1568.8
1539.05	1531.21
1438.6	1435.8
1440.68	1438.11
1364.05	1358.22
1733.23	1732.66
1745.56	1744.15
1763.98	1762.97
1533.51	1528.93
1535.89	1530.8
1543.74	1533.73
1470.2	1464.84
1467.59	1462.84
1458.24	1451.45
1434.16	1432.82
1430.5	1430.45
1395.34	1392.5
1343.19	1340.95
1340.87	1339.5
1267.34	1262.99
1784.75	1784.83
1784.67	1784.74
1784.42	1784.41
1784.26	1784.26
1784.2	1784.28
1784.19	1784.18
1778.7	1778.76
1779.1	1779.41
1780.91	1781.36
1763.23	1762.91
1764.19	1764.27
1769.14	1769.86
1737.49	1736.42
1738.57	1738.3
1744.05	1745.03
1784.36	1784.38
1784.3	1784.37
1784.2	1784.16
1772.98	1772.99
1774.4	1774.84
1778.99	1779.48
1738.45	1738.79
1741.49	1742.19
1753.97	1754.51
1693	1693.01
1694.16	1694.55
1703.66	1705.17
1661.25	1663.38
1661.42	1664.98
1660.29	1664.39
1751.06	1752.96
1758.82	1762.96
1775.96	1776.98
1646.37	1643.08
1651.52	1649.15
1679.23	1680.27
1579.99	1580.79
1579.44	1580.99
1592.56	1594.19
1561.46	1561.78
1560.14	1560.66
1560.25	1563.4
1568.76	1568.06
1567.89	1567.65
1556.05	1557.52
1784.87	1784.85
1784.83	1784.77
1784.39	1784.42
1783.13	1783.01
1783.4	1783.28
1783.52	1783.34
1767.11	1766.1
1768.61	1768.11
1771.96	1770.24
1734.55	1733.18
1737.36	1736.77
1740.85	1737.61
1610.66	1609.61
1617.15	1618.7
1568.72	1565.17
1784.4	1784.32
1784.42	1784.34
1784.21	1784.14
1755.46	1754.13
1759.38	1758.81
1766.59	1763.68
1695.54	1694.33
1697.9	1698.38
1706.77	1702.03
1650.27	1650.19
1652.19	1653.37
1646.88	1643.91
1563.09	1565.83
1567.56	1571.95
1520.18	1519.98
1734.41	1735.61
1746.28	1747.36
1767.55	1764.27
1563.23	1566.51
1567.99	1572.36
1582.57	1580.17
1563.79	1565.96
1563.92	1568.37
1565.65	1566.58
1522.17	1526.66
1520.71	1526.24
1503.91	1507.24
1456.77	1461.69
1455.58	1461.92
1408.74	1411.54
1784.85	1784.83
1784.78	1784.74
1784.44	1784.39
1783.67	1783.55
1783.81	1783.72
1783.8	1783.76
1771.34	1770.02
1772.19	1771.53
1775.43	1774.29
1739.76	1737.29
1742.04	1740.13
1747.99	1744.57
1627.98	1619.43
1634.26	1627.05
1595.49	1586.19
1784.39	1784.32
1784.35	1784.32
1784.2	1784.12
1763.94	1763.08
1766.62	1766.53
1773.54	1771.6
1696.96	1695.01
1698.36	1698.56
1714.36	1708.99
1649.97	1648.63
1651.05	1651.08
1650.16	1648.28
1576.72	1574.29
1580.46	1579.07
1541.54	1538.37
1738.87	1739.02
1749.18	1749.65
1770.25	1767.02
1570.17	1569.45
1573.07	1575.12
1594.19	1587.81
1549.2	1549.43
1548.51	1550.64
1554.15	1554.12
1516.53	1517.41
1514.57	1516.2
1502.18	1502.55
1473.59	1473.49
1472.25	1473.1
1432.62	1431.71
1784.84	1784.85
1784.7	1784.75
1784.3	1784.4
1782.56	1782.46
1782.87	1782.77
1783.09	1782.98
1761.06	1759.93
1762.99	1761.57
1766.15	1763.79
1704.09	1698.1
1712.23	1703.69
1687.46	1670.5
1562.48	1558.86
1567.39	1562.87
1500.22	1494.22
1784.26	1784.28
1784.25	1784.28
1784.08	1784.09
1745.39	1743.81
1749.98	1748.55
1756.65	1753.73
1673.19	1670.94
1675.9	1673.94
1677.74	1675.68
1621.08	1619.56
1623.38	1621.19
1599.36	1594.98
1538.19	1536.26
1541.57	1539.37
1476.55	1472.74
1720.45	1725.91
1733.3	1737.36
1753.85	1756.74
1553.97	1554.1
1557.61	1556.9
1564.17	1561.38
1520.12	1518.25
1519.05	1516.82
1511.33	1507.81
1502.21	1502.41
1500.32	1500.49
1471.1	1470.54
1492.37	1490.83
1494.32	1492.22
1432.79	1429.32
1785.04	1785.02
1784.86	1784.96
1784.5	1784.62
1772.01	1770.24
1774.26	1772.74
1775.83	1774.43
1636.57	1624.58
1653.95	1642.2
1610.77	1595.3
1431.97	1426.7
1439.9	1434.01
1344.27	1336.31
1300.78	1296.86
1303.87	1300.59
1180.56	1175.74
1783.43	1783.26
1783.88	1783.78
1784.01	1783.98
1688.74	1683.23
1696	1690.36
1701.42	1693.42
1564.15	1557.66
1572.1	1567.38
1532.66	1524.03
1403.16	1398.75
1408.93	1404.81
1315.09	1309.14
1278.88	1276.76
1280.58	1279.77
1159.37	1157.2
1645.06	1650.2
1665.24	1671.55
1721.61	1719.73
1507.29	1505.02
1512.65	1509.78
1507.69	1504.3
1414.87	1417.11
1414.6	1417.65
1375.34	1375.25
1330.88	1329.42
1332.5	1332.2
1244.97	1240.92
1226.83	1225.67
1227.14	1226.58
1111.15	1109.43
1784.82	1784.85
1784.69	1784.76
1784.39	1784.42
1783.72	1783.65
1783.87	1783.79
1783.83	1783.82
1768.13	1768.24
1768.9	1769.4
1772.5	1772.16
1726.03	1728.9
1728.24	1730.78
1732.18	1733.06
1613.29	1622.42
1618.43	1627.3
1570.09	1578.76
1784.4	1784.31
1784.33	1784.31
1784.18	1784.15
1763.09	1763.54
1765.67	1766.22
1772.61	1771.21
1678.69	1681.73
1680.04	1683.36
1688.09	1688.85
1644.82	1648.4
1645.94	1649.62
1639.07	1641.98
1575.77	1583.97
1578.88	1586.99
1530.56	1538.74
1738.44	1737.67
1748.97	1747.38
1768.69	1766.31
1543.68	1551.42
1544	1553.38
1561.22	1565.04
1510.39	1515.44
1508.98	1514.01
1508.98	1513.01
1538.25	1544.23
1537.05	1543.56
1521.37	1527.9
1472.58	1483.71
1471.19	1482.1
1420.74	1433.37
1784.89	1784.79
1784.7	1784.68
1784.31	1784.28
1780.94	1780.64
1781.48	1781.25
1781.9	1781.83
1743.07	1742.15
1745.83	1745.18
1747.69	1747.42
1568.78	1576.13
1573.97	1582.06
1512.24	1525.47
1411.39	1418.6
1413.71	1421.45
1312.21	1324.89
1784.09	1784
1784.17	1784.1
1783.98	1783.91
1728.88	1728.89
1735.07	1734.7
1741.15	1743.35
1634.84	1638.98
1637.33	1641.89
1629.8	1636.67
1517.45	1526.35
1519.9	1529.82
1460.12	1474.46
1377.42	1386.77
1378.87	1388.55
1280.37	1294.21
1675.6	1685.74
1708.33	1721.54
1735.74	1744.98
1504.59	1504.07
1506.08	1506.19
1504.94	1508.49
1491.3	1494.65
1490.22	1493.88
1472.79	1479.23
1402.66	1410.1
1399.8	1408.26
1343.73	1354.36
1302.35	1309.58
1300.63	1308.48
1207.77	1218.87
1784.8	1784.84
1784.78	1784.75
1784.43	1784.42
1783.92	1783.97
1784	1784.05
1784.05	1784.06
1774.31	1774.67
1775.16	1775.69
1778.23	1778.52
1747.09	1748.57
1748.9	1750.49
1755.77	1757.21
1643.36	1658.4
1649.13	1666.03
1626.64	1650.12
1784.39	1784.39
1784.4	1784.38
1784.21	1784.18
1763.52	1763.19
1765.97	1766.35
1773.06	1773.53
1713.47	1715.76
1718.48	1718.69
1730.92	1731.96
1649.16	1652.08
1650.64	1653.32
1653.81	1656.87
1578.96	1590.64
1582.1	1593.19
1553.67	1570.91
1746.4	1749.01
1756.28	1758.62
1775.2	1776.09
1609.51	1612.91
1617.01	1620.8
1642.91	1646.37
1530.12	1530.28
1529.16	1529.18
1535.47	1536.57
1499.4	1502.83
1497.43	1500.73
1488.44	1493.98
1445.43	1453.84
1442.92	1450.79
1409.63	1421.03
1784.85	1784.85
1784.8	1784.76
1784.44	1784.42
1783.68	1783.72
1783.8	1783.82
1783.93	1783.95
1773.39	1773.19
1774.14	1774.14
1777.27	1777.45
1754.94	1755.17
1756.61	1756.68
1762.94	1762.93
1727.12	1729.52
1729.14	1731.47
1734.25	1736.59
1784.38	1784.37
1784.4	1784.36
1784.2	1784.17
1762.39	1761.44
1764.93	1764.34
1772.47	1772.4
1724.81	1724.96
1727.52	1727.55
1739.66	1740.8
1696.21	1697.02
1697.72	1698.52
1704.71	1706.14
1649.19	1650.09
1649.75	1650.82
1642.11	1644.08
1739.97	1741.45
1751.13	1750.55
1771.96	1773.65
1598.09	1601.33
1603.88	1606.36
1627.35	1631.4
1618.49	1619.03
1619.92	1620.67
1630.87	1633.61
1584.82	1587.8
1584.04	1586.9
1580.47	1585.87
1514.34	1514.8
1511.12	1511.32
1489.38	1491.77
1784.82	1784.84
1784.68	1784.74
1784.32	1784.39
1783.55	1783.38
1783.69	1783.53
1783.75	1783.62
1766.69	1766.72
1767.43	1767.89
1771.18	1771.12
1726.64	1730.27
1728.52	1732.05
1732.01	1735.38
1580.1	1588.77
1582.82	1592.14
1529.84	1541.55
1784.39	1784.31
1784.31	1784.3
1784.14	1784.11
1755.85	1755.38
1758.67	1758.18
1766.97	1765.27
1685.19	1688.76
1686.62	1690.48
1693.68	1697.34
1632.72	1635.98
1632.89	1636.42
1624.38	1629.03
1540.84	1548.06
1542.3	1549.82
1490.49	1500.12
1730.54	1729.91
1742.85	1740.88
1763.76	1759.86
1542.32	1547.18
1543.22	1548.35
1556.1	1562.31
1541.82	1546.08
1540.32	1545.41
1540.2	1546.99
1493.92	1496.05
1490.3	1492.88
1469.35	1474.71
1454.96	1459.97
1452.5	1458.36
1399.91	1409.8
1785.01	1785
1784.86	1784.92
1784.47	1784.57
1775.76	1774.85
1777.31	1776.36
1778.29	1777.84
1629.45	1633.33
1644.7	1645.76
1604.24	1609.29
1461.41	1465.95
1467.83	1471.73
1379.55	1384.61
1350.16	1354.71
1353.57	1358.22
1238.19	1243.38
1783.83	1783.82
1784.11	1784.08
1784.09	1784.13
1671.75	1670.97
1678.83	1676.16
1682.45	1680.63
1563.79	1569.78
1570.91	1576.41
1533.54	1541.92
1432.23	1438.27
1436.9	1442.9
1349.6	1357.34
1330.41	1337.37
1332.51	1340.29
1218.74	1227.39
1688.07	1690.63
1720.8	1720.35
1741.68	1745.53
1434.19	1433.15
1436.66	1434.05
1429.51	1428.56
1439.95	1448.06
1441.1	1448.46
1405.47	1413.5
1364.39	1369.56
1365.42	1371.12
1283.65	1288.87
1289.79	1294.82
1290.78	1296.08
1182.09	1187.52
1784.85	1784.91
1784.73	1784.78
1784.46	1784.46
1783.23	1783.18
1783.48	1783.42
1783.68	1783.56
1770.91	1769.08
1772.27	1770.51
1774.73	1772.8
1735.68	1730.59
1739.04	1733.01
1740.75	1733.56
1617.78	1604.55
1625.39	1610.42
1569.94	1553.61
1784.3	1784.33
1784.28	1784.33
1784.15	1784.17
1762.71	1761
1765.72	1764.19
1770.71	1768.83
1699.4	1693.69
1702.84	1696.46
1712.45	1701.31
1653.05	1646.51
1655.32	1648.1
1647.65	1637.73
1573.84	1562.41
1578.97	1566.14
1525.04	1510.15
1735.37	1736.68
1746.82	1747.64
1765.1	1765.34
1616.46	1613.56
1623.61	1619.16
1634.79	1627.76
1529.87	1526.94
1528.17	1525.7
1524.95	1521.1
1535.5	1532.58
1534.51	1531.61
1517.47	1512.48
1455.32	1454.03
1454.69	1452.58
1402.29	1397.36
1784.82	1784.8
1784.71	1784.7
1784.35	1784.36
1783.49	1783.28
1783.67	1783.49
1783.65	1783.52
1766.96	1765.58
1768.18	1767.27
1771.73	1769.57
1717.81	1713.37
1720.36	1718.18
1718.43	1715.44
1536.97	1536.49
1540.82	1541.72
1479.53	1477.69
1784.39	1784.28
1784.34	1784.28
1784.14	1784.07
1757.97	1756.56
1761.34	1760.52
1768.21	1765.62
1675.61	1676.6
1677.81	1679.22
1684.37	1681.78
1611.1	1610.13
1611.75	1611.86
1598.55	1596.25
1492.96	1494.07
1495.11	1497.49
1434.66	1434.72
1733.94	1735.51
1745.73	1747.27
1766.01	1764.72
1550.7	1549.35
1553.33	1553.15
1565.88	1561.31
1510.08	1508.9
1508.21	1508.41
1505.61	1503.39
1462.61	1462.6
1458.79	1460.17
1434.98	1435.31
1393.23	1394.15
1390.98	1393.27
1331.91	1332.53
1784.81	1784.84
1784.76	1784.74
1784.41	1784.41
1783.79	1783.84
1783.83	1783.91
1783.97	1783.99
1774.47	1774.53
1775.13	1775.4
1778.17	1778.46
1750.39	1750.99
1751.79	1752.51
1758.16	1759.38
1712.1	1715.31
1714.03	1717.52
1710.35	1718.77
1784.37	1784.37
1784.36	1784.35
1784.16	1784.16
1763.6	1763.43
1765.83	1766.02
1773.04	1773.62
1717.89	1718.9
1720.72	1721.22
1733.96	1735.65
1673.24	1672.86
1674.41	1674.13
1679.74	1682.64
1642.37	1642.53
1642.85	1643.56
1628.5	1631.21
1737.06	1741.75
1748.86	1751.23
1771.13	1773.94
1614.91	1622.7
1621.62	1628.92
1646.99	1654.77
1539.64	1544.47
1538.24	1542.85
1545.3	1551.99
1556.42	1557.96
1555.49	1556.99
1550.59	1554.53
1533.42	1533.99
1531.32	1531.93
1506.29	1510.22
1784.82	1784.83
1784.7	1784.73
1784.35	1784.39
1783.25	1783.55
1783.4	1783.64
1783.58	1783.83
1768.17	1770.22
1769.03	1771.15
1772.3	1774.77
1726.93	1735.12
1728.76	1736.68
1731.01	1742.04
1584.91	1609.1
1587.56	1612.89
1532.51	1566.52
1784.34	1784.29
1784.3	1784.28
1784.12	1784.12
1755.18	1759.36
1757.98	1761.94
1765.32	1769.98
1686	1695.27
1687.52	1697.05
1692.81	1715.27
1632.91	1643.3
1633.38	1643.89
1623.39	1639.73
1539.05	1560.92
1540.54	1562.67
1485.1	1515.94
1721.34	1726.2
1733.42	1736.29
1756.23	1760.46
1581.54	1596.17
1585.54	1599.29
1596.79	1620.89
1515.87	1529.43
1513	1527.47
1509.31	1529.37
1502.36	1513.21
1499.28	1510.79
1479.26	1495.75
1428.03	1444.07
1424.89	1441.05
1370.26	1392.99
1784.74	1784.76
1784.68	1784.67
1784.42	1784.35
1784.44	1784.39
1784.42	1784.37
1784.32	1784.18
1779.84	1779.79
1780.32	1780.22
1781.74	1781.64
1766.55	1765.88
1767.76	1766.93
1771.83	1771.47
1738.7	1737.01
1740.86	1738.59
1745.58	1744.81
1784.38	1784.35
1784.37	1784.32
1784.23	1784.09
1775.12	1774.12
1776.63	1775.53
1780.05	1779.44
1742.42	1740.3
1745.84	1743.13
1756.1	1753.94
1692.41	1688.29
1694.61	1689.55
1702.85	1699
1636.51	1632.36
1637.8	1632.77
1633.84	1629.99
1761.45	1762.99
1767.96	1768.65
1778.79	1778.26
1632.87	1624.29
1639.57	1628.7
1665.85	1661.29
1584.58	1581.66
1585.11	1581.88
1596.41	1594.3
1533.28	1527.58
1531.52	1525.35
1529.67	1525.71
1475.57	1470.2
1472.07	1466.41
1454.79	1450.51
1784.96	1784.99
1784.82	1784.92
1784.29	1784.58
1776.29	1774.33
1777.47	1775.86
1778.59	1777.04
1644.55	1644.51
1658.54	1656.81
1620.12	1619.9
1462.92	1466.82
1466.93	1471.12
1380	1384.51
1340	1341.61
1341.4	1343.35
1224.76	1227.12
1783.93	1783.89
1784.17	1784.14
1784.04	1784.13
1669.83	1669.21
1675.57	1674.05
1679.29	1676.62
1569.55	1575.21
1574.32	1580.77
1540.15	1547.3
1429.79	1434.86
1432.11	1437.9
1346.09	1352.99
1316.79	1320.59
1317.04	1321.67
1202.19	1207.7
1649.27	1651.34
1670.52	1675.79
1728.47	1724.41
1441.15	1440.01
1442.94	1440.97
1437.15	1434.55
1437.54	1445.99
1436.78	1445.43
1402.38	1411.34
1348.42	1355.74
1347.35	1355.44
1266.93	1274.13
1263.39	1268.85
1262.32	1268.03
1152.81	1159.13
1784.65	1784.66
1784.66	1784.58
1784.34	1784.28
1784.38	1784.44
1784.3	1784.41
1784.25	1784.16
1782.32	1782.16
1782.61	1782.62
1783.13	1782.98
1775.73	1774.09
1776.48	1775.61
1778.25	1777.53
1761.97	1758.69
1763.69	1761.3
1766.95	1764.65
1784.29	1784.31
1784.31	1784.26
1784.09	1784.01
1779.39	1778.44
1780.4	1780.07
1781.92	1781.47
1760.23	1756.32
1763.32	1760.89
1768.62	1766.65
1727.79	1721.05
1731.76	1725.78
1739.94	1733.31
1695.46	1688.45
1697.14	1692.04
1699.37	1693.76
1769.6	1769.94
1774.37	1775.44
1780.21	1780.13
1675.85	1667.68
1685.02	1678.98
1714.19	1702.73
1607.18	1596.56
1610.72	1603.02
1620.76	1613.56
1584.16	1578.16
1585.53	1581.12
1587.33	1583.72
1565.64	1560.03
1565.45	1561.3
1559	1554.35
1784.79	1784.82
1784.66	1784.72
1784.33	1784.37
1783.57	1783.35
1783.72	1783.53
1783.69	1783.57
1766.98	1765.56
1767.93	1767.01
1771.64	1769.51
1709.72	1700.54
1712.93	1704.76
1707.54	1696.23
1538.51	1534.78
1542.01	1538.99
1479.41	1473.97
1784.36	1784.29
1784.28	1784.28
1784.11	1784.08
1758.94	1757.36
1761.92	1760.76
1769.09	1766.24
1668.1	1667.66
1669.52	1671.64
1676.05	1674.31
1604.74	1603.71
1605.11	1605.16
1590.38	1587.59
1502.34	1500.35
1504.12	1503.21
1443.14	1439.59
1735.34	1735.05
1746.93	1746.29
1765.88	1763.89
1558.19	1552.81
1560.18	1555.55
1573.3	1565.3
1485.81	1481.93
1482.86	1479.8
1478.64	1473.62
1466.04	1464.02
1462.36	1461.53
1438.73	1436.13
1426.14	1422.04
1425.13	1421.74
1365.52	1360.5
1784.83	1784.92
1784.66	1784.86
1784.27	1784.52
1782.14	1782.1
1782.51	1782.49
1782.73	1782.73
1752.89	1751.76
1755	1753.6
1757.94	1755.32
1630.04	1626.48
1636.78	1631.76
1590.28	1584.46
1500.39	1497.12
1504.09	1499.68
1421.62	1417.17
1784.2	1784.29
1784.21	1784.34
1784.03	1784.18
1736.98	1735.22
1742.56	1739.94
1748.97	1746.42
1650.04	1649.8
1652.38	1651.16
1649.88	1647.41
1578.27	1573.85
1581.5	1576.35
1538.89	1531.47
1479.44	1474.53
1481.79	1476.37
1402.48	1395.92
1718.31	1721.98
1731.26	1733.9
1752.06	1752.03
1519.36	1515.7
1521.28	1517.35
1524.69	1519.22
1494.38	1494.19
1492.98	1492.3
1480.44	1479.42
1462.27	1461.78
1459.84	1459.51
1418.61	1416.36
1429.48	1426.44
1430.51	1426.67
1354.82	1350.15
1785.03	1784.94
1784.91	1784.84
1784.54	1784.46
1777.96	1777.81
1779.37	1779.05
1780.08	1780.57
1727.93	1728.95
1732.8	1733.56
1735.02	1735.96
1592.08	1600.72
1602.75	1611.51
1536.53	1551.63
1489.45	1499.31
1497.37	1507.12
1402.18	1417.16
1783.86	1783.72
1784.16	1784.01
1784.19	1784.08
1715.69	1719
1722.83	1725.34
1730.25	1735.98
1646.87	1651.22
1652	1655.86
1640.94	1648.21
1567.14	1574.74
1575.85	1583.64
1511.65	1524.81
1462.95	1473.2
1468.99	1479.89
1375.4	1390.87
1667.49	1681.66
1704.34	1717.12
1734.95	1748.34
1488.44	1493.49
1491.76	1495.81
1488.88	1498.11
1550.35	1556.25
1553.95	1559.48
1535.86	1544.29
1504.57	1511.55
1509.3	1516.31
1449.05	1459.17
1393.77	1403.61
1396.68	1407.03
1307.77	1320.49
1784.89	1784.91
1784.81	1784.83
1784.27	1784.46
1781.21	1780.91
1781.7	1781.47
1782	1781.87
1750.79	1750.45
1753.51	1752.86
1756.01	1754.46
1650.02	1654.86
1660.1	1664.26
1614.13	1614.65
1530.63	1532.58
1535.49	1537.33
1457.81	1457.99
1784.31	1784.3
1784.4	1784.33
1784.13	1784.13
1724.91	1724.49
1731.18	1729.5
1738.65	1735.2
1664.31	1664.62
1667.81	1667.31
1665.33	1663.29
1604.05	1604.8
1608.62	1609.51
1568.21	1564.98
1506.14	1507.21
1509.78	1510.92
1434.24	1433.26
1718.14	1720.9
1729.95	1732.15
1750.44	1753.43
1537.02	1536.31
1541.74	1540.31
1546.02	1542.87
1532.46	1534.36
1532.95	1534.52
1521.23	1521.95
1500.41	1501.38
1500.04	1500.58
1460.02	1459.18
1445.9	1447.5
1447.34	1448.65
1374.39	1374.23
1784.79	1784.85
1784.73	1784.76
1784.39	1784.43
1783.98	1784.06
1784	1784.12
1784	1784.11
1775.2	1775.44
1775.89	1776.36
1778.76	1779.17
1748.76	1748.91
1750.26	1750.65
1757.14	1757.63
1686.79	1688.22
1693.16	1697.34
1683.63	1688.07
1784.36	1784.39
1784.3	1784.37
1784.16	1784.18
1768.45	1767.91
1770.62	1770.4
1776.55	1776.69
1711.12	1709.79
1716.49	1716.51
1730.43	1730.03
1659.97	1660.31
1661.18	1661.57
1666.38	1666.4
1626.39	1631.4
1628.17	1633.81
1612.18	1617.43
1747.79	1748.97
1756.65	1758.74
1775.03	1776.03
1603.18	1607.35
1609.41	1611.53
1636.75	1640.66
1527	1527.02
1526.36	1525.72
1534.19	1534.02
1528.61	1529.94
1527.43	1528.66
1521.89	1524.51
1548.71	1550.29
1548.94	1550.52
1526.83	1529.07
1784.82	1784.87
1784.71	1784.78
1784.45	1784.44
1783.85	1783.78
1784	1783.9
1783.84	1783.92
1770.32	1769.19
1771.54	1770.36
1774.74	1773.63
1735.88	1733.93
1738.68	1735.96
1743.94	1741.1
1611.79	1606.96
1617.82	1612.4
1575.09	1571.03
1784.37	1784.35
1784.33	1784.36
1784.24	1784.18
1764.22	1763.33
1767.35	1766.2
1773.89	1772.12
1693.77	1690.83
1695.18	1693
1708.37	1702.69
1646.29	1645.31
1648.01	1646.6
1646.26	1643.46
1559.37	1559.49
1563.65	1562.62
1521.17	1520.54
1751.42	1751.5
1759.1	1761.04
1775.04	1772.03
1554.12	1552.93
1557.36	1555.75
1579.34	1573.31
1544.59	1543.91
1544.2	1543.83
1549.52	1548.56
1514.87	1517.29
1513.44	1515.54
1500.16	1502.02
1442.04	1444.17
1440.5	1442.15
1396.93	1398.02
1784.77	1784.85
1784.67	1784.76
1784.48	1784.43
1784.22	1784.25
1784.21	1784.28
1784.07	1784.21
1777.21	1777.32
1777.84	1778.04
1780.2	1780.51
1753.03	1752.93
1754.56	1754.38
1761.48	1761.55
1681.37	1681.37
1688.35	1688.56
1681.82	1688.66
1784.37	1784.39
1784.29	1784.38
1784.24	1784.19
1772.58	1772.21
1774.33	1774.21
1779	1779.34
1721.57	1721.11
1724.28	1723.55
1740.36	1739.68
1659.02	1657.97
1659.98	1658.81
1667.29	1666.56
1600.57	1605.08
1602.56	1606.22
1584.86	1591.3
1754.08	1756.93
1761.13	1764.73
1776.85	1778.55
1615.31	1617.44
1621.17	1621.77
1652.17	1657.3
1533.65	1533.84
1532.74	1532.39
1542.92	1544.8
1505.15	1508.35
1503.35	1505.89
1497.97	1502.71
1469.28	1474.43
1467.19	1471.54
1441.06	1447.34
1784.82	1784.86
1784.81	1784.77
1784.46	1784.44
1783.83	1783.85
1783.96	1783.94
1784.01	1784.04
1773.25	1773.44
1774.27	1774.43
1777.58	1777.89
1746.54	1747.28
1748.5	1749.05
1755.95	1756.64
1647.23	1656.56
1654.22	1663.43
1632.36	1648.99
1784.4	1784.38
1784.42	1784.38
1784.26	1784.2
1763.13	1763.04
1765.94	1765.92
1773.36	1773.86
1711.13	1712.7
1716.55	1717.1
1729.93	1731.06
1655.49	1657.55
1657.02	1658.63
1661.09	1663.42
1585.67	1593.84
1589.21	1596.38
1561.3	1574.8
1747.96	1749.67
1757.2	1757.65
1775.89	1776.88
1595.2	1602.74
1602.32	1608.79
1628.96	1635.57
1549.98	1552.74
1549.93	1552.11
1558.29	1561.82
1510.95	1515.52
1509.53	1513.35
1500.46	1507.39
1457.38	1465.78
1455.44	1463.04
1422.22	1433.78
1784.79	1784.81
1784.71	1784.72
1784.34	1784.37
1783.38	1783.05
1783.58	1783.28
1783.62	1783.37
1764.12	1761.95
1765.2	1763.67
1769.18	1766.28
1701.2	1687.4
1706.89	1698.95
1692.35	1674.16
1562.9	1558.13
1566.06	1563.07
1504.11	1499.29
1784.42	1784.29
1784.39	1784.28
1784.19	1784.08
1752.07	1748.86
1755.38	1752.62
1763.5	1758.29
1663.54	1658.09
1665	1660.94
1670.06	1664.76
1615.92	1612.87
1617.14	1615.35
1597.92	1594.28
1524.73	1523.64
1526.55	1527.08
1464.28	1463.89
1734.87	1733.87
1747.09	1744.92
1765.48	1762.86
1552.38	1542.22
1554.64	1545.01
1565.71	1552.43
1480.97	1475.87
1477.65	1473.97
1470.72	1466.17
1505.62	1501.63
1503.58	1500.88
1478.22	1475.27
1435.06	1432.25
1433.42	1431.57
1370.5	1369.26
1784.83	1784.89
1784.77	1784.8
1784.25	1784.45
1782.44	1782.22
1782.75	1782.57
1782.88	1782.75
1754.08	1753.87
1756.16	1756.02
1759.91	1757.9
1603.79	1613.5
1608.68	1620.52
1566.79	1575.98
1452.93	1463.39
1455.62	1467.05
1371.07	1382.34
1784.36	1784.34
1784.42	1784.34
1784.11	1784.15
1735.3	1736.39
1741.28	1742.03
1748.98	1748.73
1638.08	1641.69
1640.63	1643.68
1639.14	1640.42
1546.23	1553.79
1548.67	1557.4
1508.31	1514.69
1417.76	1425.81
1419.78	1428.1
1337.97	1345.06
1726.83	1728.36
1739.61	1738.89
1760.42	1757.28
1522.62	1524.22
1525.89	1528.08
1533.38	1531.2
1461.67	1461.55
1459.18	1459.58
1447.59	1446.22
1423.18	1428.14
1420.01	1426.17
1380.44	1384.25
1325.83	1331.78
1323.45	1330.32
1246.22	1250.9
1784.77	1784.84
1784.69	1784.75
1784.41	1784.42
1784.24	1784.19
1784.24	1784.22
1784.15	1784.17
1774.77	1775.17
1775.03	1775.85
1778.16	1778.81
1751.81	1753.62
1752.7	1754.83
1759.71	1761.31
1716.84	1720.32
1716.94	1722.19
1718.4	1726.21
1784.39	1784.39
1784.34	1784.37
1784.23	1784.18
1768.47	1769.25
[truncated: 2,501 more rows]

## Sheet: Fig 2(c)
	MAPE	standard deviation
0	0.0222938	0.133924
1	0.0190045	0.29054
2	0.0216592	0.424116
3	0.0241771	0.555178
4	0.0252495	0.715776
5	0.0256346	0.863325
6	0.029723	1.14573
7	0.0379256	2.08261
8	0.0442897	3.30678
9	0.0544101	4.36075
10	0.0581364	5.11474
11	0.064693	5.64997
12	0.0770089	5.95042
13	0.080875	6.11959
14	0.0910983	6.24668
15	0.0947228	6.37049
16	0.0927048	6.49028
17	0.0923493	6.59908
18	0.0902601	6.68964
19	0.0936778	6.74654
20	0.0970761	6.76265
21	0.0974571	6.77776
22	0.0980865	6.82092
23	0.0983356	6.87721
24	0.102288	6.95504
25	0.102418	7.07136
26	0.109797	7.23648
27	0.108384	7.45219
28	0.106538	7.68758
29	0.107981	7.91153
30	0.109214	8.11904
31	0.111457	8.30281
32	0.114297	8.44829
33	0.121706	8.54884
34	0.131159	8.59614
35	0.137358	8.58947
36	0.139763	8.51115
37	0.144135	8.39679
38	0.152334	8.26523
39	0.169191	8.10294
40	0.172309	7.97145
41	0.160001	7.93257
42	0.161929	7.93469
43	0.176099	7.96516
44	0.185132	8.03254
45	0.197993	8.13859
46	0.203206	8.26756
47	0.214473	8.42136
48	0.220273	8.59742
49	0.232808	8.79451
50	0.240937	9.00959
51	0.248518	9.24185
52	0.254743	9.493
53	0.263935	9.76004
54	0.271435	10.0369
55	0.28078	10.3169
56	0.288656	10.5972
57	0.29561	10.8822
58	0.302716	11.1674
59	0.310785	11.4538
60	0.31408	11.7419
61	0.299083	11.7801
62	0.286314	11.7968
63	0.276982	11.8182
64	0.270279	11.8501
65	0.264883	11.8922
66	0.258685	11.9427
67	0.253715	12.003
68	0.248469	12.073
69	0.24408	12.1525
70	0.241022	12.2391
71	0.238902	12.3315
72	0.235579	12.4317
73	0.235175	12.5411
74	0.236252	12.6584
75	0.23512	12.7811
76	0.233582	12.9087
77	0.234763	13.0417
78	0.237566	13.1812
79	0.236755	13.3264
80	0.238418	13.4778
81	0.239881	13.6359
82	0.24132	13.8012
83	0.241398	13.9713
84	0.240524	14.1452
85	0.244797	14.3226
86	0.251204	14.4991
87	0.266973	14.6955
88	0.27184	14.7985
89	0.259878	14.8253
90	0.253533	14.8621
91	0.251041	14.9199
92	0.250631	14.9995
93	0.250805	15.1009
94	0.253225	15.2241
95	0.254177	15.3652
96	0.254274	15.5251
97	0.256118	15.7047
98	0.257737	15.9006
99	0.26136	16.1097
100	0.262402	16.3305
101	0.265876	16.5614
102	0.269354	16.8036
103	0.27209	17.0562
104	0.274324	17.3172
105	0.279238	17.5857
106	0.285318	17.8621
107	0.29038	18.1453
108	0.294406	18.4368
109	0.299379	18.7395
110	0.303494	19.0493
111	0.309973	19.3639
112	0.314904	19.6817
113	0.319566	20.003
114	0.323632	20.3272
115	0.329034	20.6573
116	0.333401	20.9903
117	0.341364	21.3238
118	0.347682	21.658
119	0.357414	21.9923
120	0.362996	22.329
121	0.371658	22.6691
122	0.38019	23.0119
123	0.389101	23.3575
124	0.395372	23.7056
125	0.408784	24.0577
126	0.424959	24.4045
127	0.454375	24.7849
128	0.42504	24.9575
129	0.416289	24.9143
130	0.409756	24.88
131	0.404387	24.8546
132	0.399578	24.8354
133	0.395624	24.8218
134	0.393906	24.8138
135	0.392104	24.8114
136	0.387194	24.8133
137	0.383718	24.821
138	0.378955	24.8328
139	0.375717	24.8513
140	0.371576	24.8761
141	0.370068	24.906
142	0.366581	24.9423
143	0.365083	24.9826
144	0.361561	25.0259
145	0.359394	25.073
146	0.356813	25.1248
147	0.35588	25.1818
148	0.352884	25.2424
149	0.348393	25.307
150	0.344623	25.3738
151	0.342661	25.4435
152	0.340983	25.5172
153	0.340125	25.5928
154	0.3384	25.6714
155	0.337837	25.7536
156	0.336902	25.8388
157	0.334581	25.9273
158	0.332403	26.0195
159	0.331851	26.1149
160	0.330131	26.2128
161	0.329044	26.3151
162	0.328793	26.4202
163	0.33074	26.5283
164	0.331672	26.6393
165	0.331134	26.7534
166	0.329674	26.8706
167	0.329981	26.9904
168	0.329193	27.1127
169	0.328444	27.2364
170	0.327179	27.3625
171	0.328764	27.4916
172	0.327539	27.6223
173	0.327743	27.7549
174	0.326202	27.8898
175	0.328071	28.0285
176	0.327176	28.1694
177	0.327213	28.3123
178	0.326548	28.4568
179	0.328216	28.6047
180	0.328431	28.755
181	0.32922	28.9072
182	0.329437	29.0621
183	0.332151	29.2186
184	0.33244	29.3769
185	0.332799	29.5354
186	0.332284	29.6953
187	0.333099	29.8563
188	0.33372	30.019
189	0.3353	30.1822
190	0.335315	30.3462
191	0.337221	30.5106
192	0.336229	30.6759
193	0.337084	30.8433
194	0.33757	31.0129
195	0.33846	31.1831
196	0.33839	31.3539
197	0.339352	31.526
198	0.339576	31.6996
199	0.340341	31.874
200	0.339781	32.0484
201	0.341329	32.2234
202	0.342085	32.3994
203	0.343659	32.5766
204	0.344247	32.7551
205	0.345383	32.9348
206	0.345502	33.1149
207	0.346924	33.2958
208	0.347501	33.4787
209	0.348889	33.663
210	0.351552	33.8484
211	0.357614	34.0342
212	0.362685	34.2077
213	0.354295	34.207
214	0.347576	34.1925
215	0.347539	34.1813
216	0.344901	34.1726
217	0.34418	34.1663
218	0.344245	34.163
219	0.343793	34.1625
220	0.34328	34.1643
221	0.343107	34.1692
222	0.342355	34.1773
223	0.343084	34.1888
224	0.342256	34.2041
225	0.342727	34.2221
226	0.341935	34.2433
227	0.343502	34.2678
228	0.343207	34.2966
229	0.342895	34.3286
230	0.342975	34.3633
231	0.344782	34.4012
232	0.345389	34.4432
233	0.347382	34.4885
234	0.347603	34.5366
235	0.349929	34.587
236	0.349957	34.6399
237	0.351511	34.6953
238	0.351791	34.7537
239	0.354751	34.8149
240	0.355128	34.8789
241	0.356518	34.9461
242	0.356977	35.0166
243	0.358329	35.0898
244	0.358417	35.1654
245	0.358568	35.2434
246	0.358414	35.3237
247	0.360305	35.4062
248	0.361323	35.4917
249	0.36366	35.5804
250	0.364883	35.6726
251	0.367702	35.7672
252	0.368105	35.8648
253	0.368952	35.9652
254	0.369009	36.0682
255	0.371471	36.1738
256	0.371367	36.2809
257	0.37205	36.39
258	0.371881	36.5015
259	0.372399	36.6146
260	0.372723	36.7293
261	0.373987	36.8461
262	0.373934	36.966
263	0.376019	37.0879
264	0.376309	37.2115
265	0.378549	37.3372
266	0.379807	37.4643
267	0.382327	37.5935
268	0.382777	37.7238
269	0.384313	37.8557
270	0.384543	37.9894
271	0.386413	38.1241
272	0.387637	38.2603
273	0.389692	38.399
274	0.390738	38.54
275	0.391992	38.6819
276	0.393103	38.825
277	0.394312	38.97
278	0.395352	39.1168
279	0.39718	39.265
280	0.397791	39.4145
281	0.399098	39.566
282	0.399139	39.7187
283	0.400208	39.8721
284	0.401129	40.0267
285	0.40227	40.1827
286	0.403234	40.3399
287	0.404419	40.4983
288	0.405272	40.6581
289	0.406673	40.8183
290	0.407797	40.979
291	0.409295	41.1407
292	0.41032	41.304
293	0.411596	41.468
294	0.411848	41.6322
295	0.413382	41.7972
296	0.414495	41.9627
297	0.416526	42.1283
298	0.418317	42.2938
299	0.420497	42.4606
300	0.421862	42.6286
301	0.422979	42.7978
302	0.424105	42.9681
303	0.426277	43.1391
304	0.429032	43.3113
305	0.433591	43.4849
306	0.438736	43.6594
307	0.434651	43.7371
308	0.425	43.734
309	0.421161	43.7316
310	0.419074	43.7296
311	0.418445	43.7288
312	0.419082	43.7289
313	0.416685	43.7296
314	0.416006	43.7314
315	0.415135	43.7339
316	0.414742	43.7368
317	0.413018	43.7408
318	0.411859	43.7453
319	0.411697	43.7507
320	0.411343	43.7569
321	0.410198	43.7639
322	0.409696	43.772
323	0.409374	43.7805
324	0.408636	43.7898
325	0.406414	43.8004
326	0.405099	43.8121
327	0.403966	43.8246
328	0.403336	43.8382
329	0.401377	43.852
330	0.399673	43.8664
331	0.398883	43.881
332	0.397744	43.8957
333	0.396623	43.9107
334	0.395349	43.9274
335	0.395609	43.9446
336	0.395847	43.9623
337	0.395734	43.9806
338	0.395288	43.9992
339	0.396176	44.0193
340	0.396633	44.0404
341	0.39623	44.0623
342	0.39576	44.0851
343	0.395983	44.1102
344	0.395746	44.1365
345	0.394952	44.1636
346	0.393862	44.1915
347	0.393556	44.2199
348	0.392349	44.2501
349	0.390639	44.2814
350	0.389086	44.3139
351	0.388878	44.3474
352	0.388385	44.3821
353	0.387826	44.4178
354	0.38729	44.4539
355	0.387177	44.4905
356	0.387268	44.5278
357	0.386388	44.5661
358	0.385628	44.6052
359	0.386118	44.645
360	0.385736	44.6863
361	0.385262	44.729
362	0.384841	44.7726
363	0.385	44.8171
364	0.385174	44.8621
365	0.385076	44.9079
366	0.38456	44.9551
367	0.384576	45.0028
368	0.384932	45.0514
369	0.384492	45.1007
370	0.384131	45.151
371	0.383829	45.2022
372	0.383985	45.2545
373	0.382861	45.3071
374	0.382263	45.3602
375	0.382681	45.4145
376	0.383212	45.4706
377	0.383268	45.5274
378	0.382797	45.5852
379	0.383006	45.6437
380	0.383666	45.7026
381	0.383273	45.7622
382	0.382719	45.8233
383	0.38237	45.8849
384	0.382933	45.9474
385	0.38314	46.0109
386	0.38348	46.0753
387	0.38349	46.1406
388	0.384438	46.2066
389	0.383984	46.2735
390	0.384658	46.3413
391	0.384564	46.4104
392	0.385639	46.4806
393	0.385107	46.5516
394	0.385361	46.6235
395	0.385208	46.6963
396	0.386106	46.7697
397	0.385593	46.8435
398	0.385772	46.918
399	0.386415	46.9935
400	0.387372	47.0699
401	0.388337	47.1468
402	0.388941	47.224
403	0.388687	47.3021
404	0.389765	47.3807
405	0.38977	47.4602
406	0.39059	47.5408
407	0.390736	47.6229
408	0.391429	47.7062
409	0.390737	47.7901
410	0.391215	47.8746
411	0.391186	47.96
412	0.392231	48.0463
413	0.392261	48.1334
414	0.393127	48.2208
415	0.393676	48.3088
416	0.395138	48.3973
417	0.395495	48.487
418	0.396267	48.5776
419	0.396028	48.6693
420	0.397055	48.7617
421	0.396028	48.8541
422	0.396547	48.947
423	0.396672	49.0407
424	0.398029	49.1352
425	0.39857	49.2305
426	0.39949	49.3267
427	0.400185	49.4233
428	0.401474	49.5212
429	0.400772	49.6202
430	0.400876	49.7201
431	0.401613	49.8204
432	0.402381	49.9211
433	0.402877	50.0227
434	0.403215	50.126
435	0.402692	50.2305
436	0.403822	50.3361
437	0.404524	50.4428
438	0.405362	50.5509
439	0.406435	50.6598
440	0.408356	50.7698
441	0.40809	50.8808
442	0.409099	50.9934
443	0.409768	51.1076
444	0.411689	51.2235
445	0.411454	51.3406
446	0.412963	51.4585
447	0.413382	51.5777
448	0.41533	51.698
449	0.415508	51.82
450	0.416523	51.9438
451	0.417607	52.0697
452	0.419002	52.1979
453	0.417442	52.3272
454	0.418018	52.4582
455	0.418508	52.5912
456	0.420118	52.7261
457	0.420633	52.8624
458	0.422205	53.0003
459	0.422567	53.1404
460	0.423864	53.2821
461	0.425073	53.4256
462	0.425925	53.571
463	0.42788	53.7182
464	0.429076	53.8673
465	0.429488	54.0178
466	0.429654	54.17
467	0.429764	54.3244
468	0.430307	54.4804
469	0.43035	54.6381
470	0.431795	54.797
471	0.432482	54.9571
472	0.433642	55.1179
473	0.434614	55.2797
474	0.436666	55.4421
475	0.437483	55.6053
476	0.439384	55.7697
477	0.439341	55.9352
478	0.441303	56.1019
479	0.441419	56.2694
480	0.442991	56.4383
481	0.443806	56.6089
482	0.445227	56.7807
483	0.446126	56.9544
484	0.447567	57.1289
485	0.447762	57.3042
486	0.448843	57.4799
487	0.449241	57.6565
488	0.450673	57.8339
489	0.450924	58.0118
490	0.452098	58.1902
491	0.451786	58.3692
492	0.452183	58.5484
493	0.452681	58.7285
494	0.454525	58.9095
495	0.456532	59.0914
496	0.455249	59.2225
497	0.454232	59.3419
498	0.455871	59.4614
499	0.456597	59.5814
500	0.457893	59.7022
501	0.456227	59.8236
502	0.456819	59.9452
503	0.45577	60.0673
504	0.456368	60.1899
505	0.456065	60.3134
506	0.457369	60.4374
507	0.456135	60.562
508	0.457015	60.6878
509	0.455544	60.8138
510	0.456531	60.9405
511	0.454882	61.0678
512	0.455622	61.1959
513	0.455702	61.3249
514	0.456286	61.4545
515	0.45576	61.5849
516	0.456837	61.716
517	0.45623	61.8477
518	0.456647	61.9798
519	0.456075	62.1125
520	0.457153	62.2461
521	0.45735	62.3799
522	0.458351	62.5142
523	0.457788	62.6494
524	0.457783	62.7854
525	0.457232	62.922
526	0.458229	63.0591
527	0.458473	63.1972
528	0.459591	63.3357
529	0.460029	63.4745
530	0.460221	63.614
531	0.460247	63.7539
532	0.461884	63.8943
533	0.462325	64.0349
534	0.463132	64.1761
535	0.463229	64.3179
536	0.464785	64.4602
537	0.465031	64.6031
538	0.465464	64.7465
539	0.464916	64.8906
540	0.465322	65.035
541	0.465193	65.1799
542	0.465334	65.325
543	0.465249	65.4704
544	0.466157	65.6164
545	0.466386	65.7628
546	0.466879	65.9096
547	0.46713	66.0567
548	0.467605	66.2044
549	0.467644	66.3524
550	0.468348	66.5007
551	0.468044	66.6495
552	0.468541	66.7989
553	0.469401	66.9486
554	0.470032	67.0984
555	0.469977	67.2486
556	0.47074	67.3993
557	0.470834	67.5504
558	0.47155	67.7017
559	0.471162	67.8536
560	0.471789	68.006
561	0.472142	68.1588
562	0.472675	68.3118
563	0.472667	68.4651
564	0.473689	68.6188
565	0.473836	68.7729
566	0.474545	68.9272
567	0.474437	69.0817
568	0.475163	69.2366
569	0.475322	69.392
570	0.47599	69.5478
571	0.475679	69.7037
572	0.476276	69.8601
573	0.476917	70.0169
574	0.477634	70.1741
575	0.477269	70.3317
576	0.478021	70.4895
577	0.479274	70.6479
578	0.480648	70.8068
579	0.480814	70.9661
580	0.481184	71.1257
581	0.481531	71.2856
582	0.482544	71.4456
583	0.483244	71.6058
584	0.483825	71.7663
585	0.484089	71.9271
586	0.485178	72.0881
587	0.485461	72.2493
588	0.48596	72.4108
589	0.486488	72.5727
590	0.487462	72.7349
591	0.488134	72.8972
592	0.4885	73.0597
593	0.488448	73.2224
594	0.489082	73.3854
595	0.489323	73.5488
596	0.489492	73.7124
597	0.489907	73.8759
598	0.491098	74.0398
599	0.491245	74.2039
600	0.492244	74.3682
601	0.493509	74.5329
602	0.495196	74.6981
603	0.496298	74.8637
604	0.497849	75.0296
605	0.498636	75.1957
606	0.5	75.362
607	0.500673	75.5285
608	0.5014	75.6954
609	0.502331	75.8624
610	0.5043	76.0297
611	0.504447	76.1972
612	0.504959	76.365
613	0.505734	76.5331
614	0.506635	76.7014
615	0.507603	76.8699
616	0.508395	77.0385
617	0.508788	77.2073
618	0.509502	77.3763
619	0.510208	77.5455
620	0.510963	77.7152
621	0.511881	77.8851
622	0.513347	78.0553
623	0.514161	78.2258
624	0.514763	78.3965
625	0.515978	78.5675
626	0.517228	78.7388
627	0.517988	78.9104
628	0.518477	79.0821
629	0.51828	79.2542
630	0.519125	79.4263
631	0.519662	79.5987
632	0.520552	79.7711
633	0.521415	79.9437
634	0.523241	80.1164
635	0.523773	80.2894
636	0.523899	80.4627
637	0.524135	80.6363
638	0.525515	80.8101
639	0.526451	80.9842
640	0.526596	81.1584
641	0.527531	81.3327
642	0.528938	81.5073
643	0.529462	81.6821
644	0.529909	81.8569
645	0.530613	82.0319
646	0.532672	82.2072
647	0.533665	82.3828
648	0.534236	82.5585
649	0.534705	82.7342
650	0.536714	82.9101
651	0.536861	83.0863
652	0.537485	83.2627
653	0.538342	83.4391
654	0.53959	83.6157
655	0.540073	83.7925
656	0.540354	83.9695
657	0.541271	84.1467
658	0.542461	84.3242
659	0.543292	84.5018
660	0.543564	84.6794
661	0.544504	84.8571
662	0.545629	85.0349
663	0.546758	85.2128
664	0.547577	85.3908
665	0.548375	85.5689
666	0.549472	85.747
667	0.549368	85.9253
668	0.55002	86.1036
669	0.550786	86.282
670	0.553052	86.4604
671	0.55403	86.6391
672	0.555276	86.818
673	0.556989	86.9971
674	0.559127	87.1762
675	0.560059	87.3554
676	0.561052	87.5348
677	0.561509	87.7142
678	0.562773	87.8935
679	0.563071	88.0729
680	0.563951	88.2524
681	0.564544	88.432
682	0.56671	88.6117
683	0.567307	88.7915
684	0.568388	88.9713
685	0.569472	89.1512
686	0.571317	89.3311
687	0.572351	89.511
688	0.573379	89.691
689	0.573809	89.8712
690	0.575261	90.0514
691	0.575277	90.2315
692	0.575934	90.4116
693	0.575989	90.5918
694	0.578155	90.772
695	0.578338	90.9523
696	0.579208	91.1326
697	0.579859	91.3129
698	0.581843	91.4932
699	0.582155	91.6735
700	0.583253	91.8538
701	0.583616	92.0341
702	0.585646	92.2146
703	0.587119	92.3952
704	0.588261	92.5757
705	0.588811	92.7563
706	0.591209	92.9368
707	0.591919	93.1174
708	0.592835	93.2981
709	0.592976	93.4787
710	0.594727	93.6594
711	0.595168	93.8401
712	0.596414	94.0208
713	0.59712	94.2015
714	0.598948	94.3823
715	0.599434	94.563
716	0.600799	94.7436
717	0.601202	94.9241
718	0.603537	95.1047
719	0.60462	95.2853
720	0.606059	95.4659
721	0.606914	95.6464
722	0.60918	95.8269
723	0.609885	96.0073
724	0.610865	96.1877
725	0.611322	96.3681
726	0.613165	96.5485
727	0.61391	96.7288
728	0.615127	96.9091
729	0.616117	97.0895
730	0.617688	97.2698
731	0.618237	97.4502
732	0.619699	97.6306
733	0.620345	97.8112
734	0.622455	97.9917
735	0.623466	98.1722
736	0.625164	98.3528
737	0.62564	98.5334
738	0.627829	98.7139
739	0.6284	98.8943
740	0.629293	99.0747
741	0.629825	99.2551
742	0.631823	99.4355
743	0.631877	99.6159
744	0.633434	99.7961
745	0.634447	99.9762
746	0.637087	100.156
747	0.637739	100.336
748	0.639614	100.516
749	0.639835	100.696
750	0.642416	100.876
751	0.642878	101.056
752	0.644678	101.236
753	0.645425	101.416
754	0.647879	101.596
755	0.649023	101.776
756	0.651224	101.956
757	0.651994	102.136
758	0.654824	102.316
759	0.655653	102.496
760	0.657961	102.676
761	0.658284	102.856
762	0.661061	103.036
763	0.66112	103.215
764	0.662981	103.395
765	0.662832	103.575
766	0.66487	103.754
767	0.665743	103.933
768	0.66793	104.113
769	0.668151	104.292
770	0.669985	104.471
771	0.67046	104.65
772	0.672817	104.829
773	0.673355	105.008
774	0.675994	105.187
775	0.676448	105.365
776	0.679055	105.544
777	0.681754	105.722
778	0.685995	105.9
779	0.689071	106.078
780	0.691477	106.235
781	0.687645	106.34
782	0.685575	106.444
783	0.684244	106.548
784	0.685057	106.651
785	0.685543	106.755
786	0.687062	106.858
787	0.687038	106.961
788	0.688388	107.064
789	0.689058	107.167
790	0.691197	107.27
791	0.691831	107.372
792	0.692968	107.474
793	0.69371	107.577
794	0.695811	107.679
795	0.696484	107.781
796	0.697559	107.883
797	0.697287	107.985
798	0.698479	108.087
799	0.698335	108.189
800	0.699165	108.29
801	0.699649	108.392
802	0.701056	108.493
803	0.701883	108.595
804	0.70236	108.696
805	0.703237	108.798
806	0.704638	108.899
807	0.705506	109
808	0.706685	109.101
809	0.707051	109.202
810	0.708325	109.303
811	0.708241	109.404
812	0.708782	109.505
813	0.708311	109.605
814	0.710003	109.706
815	0.710152	109.807
816	0.711163	109.908
817	0.711406	110.008
818	0.713806	110.109
819	0.71393	110.21
820	0.714731	110.311
821	0.714478	110.411
822	0.715876	110.512
823	0.715152	110.612
824	0.715992	110.713
825	0.716784	110.813
826	0.719337	110.914
827	0.720653	111.014
828	0.722336	111.115
829	0.722321	111.216
830	0.724137	111.316
831	0.724307	111.417
832	0.725102	111.518
833	0.724804	111.618
834	0.725891	111.719
835	0.725391	111.82
836	0.725929	111.921
837	0.726738	112.022
838	0.728802	112.123
839	0.729942	112.224
840	0.731434	112.325
841	0.7323	112.426
842	0.73489	112.526
843	0.734762	112.627
844	0.735804	112.728
845	0.735354	112.829
846	0.736629	112.93
847	0.735184	113.031
848	0.735857	113.132
849	0.736547	113.233
850	0.738887	113.335
851	0.739632	113.436
852	0.740833	113.538
853	0.74059	113.639
854	0.742782	113.741
855	0.743614	113.842
856	0.744494	113.944
857	0.744869	114.045
858	0.746758	114.147
859	0.747258	114.249
860	0.747874	114.351
861	0.749599	114.453
862	0.751937	114.555
863	0.752617	114.657
864	0.753511	114.759
865	0.754634	114.861
866	0.756245	114.963
867	0.756654	115.065
868	0.758016	115.168
869	0.757701	115.27
870	0.759173	115.372
871	0.75899	115.475
872	0.760175	115.577
873	0.761152	115.68
874	0.763581	115.782
875	0.763809	115.885
876	0.765313	115.987
877	0.765687	116.09
878	0.767339	116.192
879	0.766849	116.295
880	0.768004	116.397
881	0.768956	116.5
882	0.771089	116.603
883	0.771439	116.705
884	0.773212	116.808
885	0.773914	116.911
886	0.776131	117.013
887	0.776135	117.116
888	0.777858	117.219
889	0.778377	117.322
890	0.78061	117.425
891	0.780897	117.528
892	0.782222	117.631
893	0.782483	117.734
894	0.784297	117.837
895	0.784298	117.939
896	0.784838	118.042
897	0.785393	118.145
898	0.787279	118.248
899	0.787337	118.35
900	0.788238	118.453
901	0.788925	118.556
902	0.791414	118.659
903	0.790607	118.762
904	0.791561	118.864
905	0.793063	118.967
906	0.795272	119.07
907	0.795935	119.173
908	0.797198	119.276
909	0.79799	119.379
910	0.800056	119.482
911	0.801106	119.584
912	0.801683	119.687
913	0.801773	119.79
914	0.803998	119.893
915	0.804075	119.996
916	0.804472	120.099
917	0.80511	120.202
918	0.8064	120.305
919	0.806007	120.408
920	0.806566	120.512
921	0.807843	120.615
922	0.809441	120.719
923	0.810546	120.822
924	0.811662	120.925
925	0.812596	121.028
926	0.814564	121.131
927	0.814655	121.234
928	0.81558	121.336
929	0.816937	121.439
930	0.818492	121.542
931	0.820018	121.644
932	0.821292	121.746
933	0.822357	121.849
934	0.824617	121.951
935	0.824771	122.053
936	0.825903	122.155
937	0.827272	122.257
938	0.83046	122.359
939	0.830136	122.462
940	0.831363	122.564
941	0.831601	122.666
942	0.833375	122.769
943	0.833756	122.871
944	0.834748	122.973
945	0.834766	123.075
946	0.837157	123.177
947	0.837768	123.279
948	0.839027	123.381
949	0.840297	123.483
950	0.842639	123.585
951	0.842613	123.687
952	0.843381	123.788
953	0.844405	123.89
954	0.847536	123.992
955	0.849147	124.094
956	0.850575	124.196
957	0.851669	124.297
958	0.854229	124.399
959	0.854438	124.501
960	0.855186	124.603
961	0.855823	124.705
962	0.85772	124.806
963	0.857985	124.908
964	0.859315	125.01
965	0.86067	125.112
966	0.863433	125.213
967	0.864577	125.315
968	0.866254	125.417
969	0.867109	125.519
970	0.870756	125.62
971	0.871122	125.722
972	0.872895	125.824
973	0.873	125.925
974	0.874844	126.027
975	0.87396	126.128
976	0.875098	126.23
977	0.875471	126.331
978	0.878392	126.433
979	0.878613	126.534
980	0.880842	126.635
981	0.881749	126.736
982	0.884511	126.838
983	0.88553	126.939
984	0.887296	127.04
985	0.888342	127.142
986	0.890811	127.243
987	0.890373	127.344
988	0.891118	127.446
989	0.891702	127.547
990	0.89576	127.648
991	0.896686	127.749
992	0.8986	127.85
993	0.898534	127.951
994	0.903549	128.052
995	0.903476	128.153
996	0.903808	128.253
997	0.906394	128.354
998	0.909143	128.454
999	0.910115	128.555
